# Supplementary material for: A Large-Scale Genome-Based Survey of Acidophilic Bacteria Suggests That Genome Streamlining Is an Adaption for Life at Low pH
Source: Front Microbiol. 2022 Mar 21;13:803241. doi: 10.3389/fmicb.2022.803241 (PMC8978632; doi:10.3389/fmicb.2022.803241)
Supplement: Supplementary file 2 [file Table_1.XLSX]

## Sheet: Hoja 1
Supplementary Table 1. Taxonomic proportions at the phylum level of the neutrophilic species with high-quality genomes in the dataset
Phylum	Neutrophiles (pH 6-8)	All genomes
Proteobacteria	49.76 %	48.09 %
Firmicutes	20.29 %	19.34 %
Actinobacteria	14.01 %	13.19 %
Acidobacteria	6.76 %	10.99 %
Verrucomicrobia	4.35 %	3.96 %
Nitrospirae	2.42 %	2.01 %
Aquificae	1.93 %	1.98 %
Armatimonadetes	0.48 %	0.44 %
Percentages are relative to the number of species clusters as given by the 95% ANI cutoff
